# Supplementary material for: Critical and steady-state characteristics of delay propagation in an airport network
Source: PLoS One. 2023 Jul 7;18(7):e0288200. doi: 10.1371/journal.pone.0288200 (PMC10328311; doi:10.1371/journal.pone.0288200)
Supplement: S2 Table — Statistics on the number of delayed airports over time in the four virtual airport networks A1, A2, A3, and A4 with different values of λ. (XLSX) [file pone.0288200.s002.xlsx]

## Sheet: A1
t	λ=0.0001	λ=0.0004	λ=0.0007	λ=0.0010
1	16	17	15	23
2	17	17	21	22
3	17	16	19	18
4	16	18	20	23
5	15	15	15	19
6	15	16	22	27
7	16	18	18	28
8	16	18	16	26
9	14	15	26	26
10	15	15	21	25
11	14	16	27	26
12	15	16	24	25
13	13	17	24	24
14	13	16	25	27
15	12	18	24	23
16	10	20	22	26
17	11	18	22	26
18	12	19	24	29
19	11	19	24	26
20	10	19	25	29
21	10	19	25	27
22	9	19	28	27
23	8	18	27	30
24	7	17	33	33
25	8	17	33	35
26	9	18	26	31
27	7	20	30	33
28	7	22	33	34
29	7	23	28	30
30	8	18	27	35
31	8	19	29	35
32	7	20	30	32
33	6	22	33	44
34	6	25	31	42
35	7	22	34	42
36	6	24	34	40
37	5	24	36	37
38	5	19	36	40
39	7	24	40	34
40	7	24	38	37
41	6	23	36	38
42	6	23	38	44
43	6	21	36	44
44	7	26	37	36
45	6	23	38	42
46	7	27	41	41
47	5	24	39	42
48	6	29	41	40
49	5	28	40	42
50	4	29	40	43

## Sheet: A2
t	λ=0.0001	λ=0.0004	λ=0.0007	λ=0.0010
1	25	26	27	25
2	26	25	27	25
3	25	27	27	26
4	23	27	25	26
5	23	25	25	28
6	22	23	26	27
7	24	25	27	30
8	22	23	27	32
9	24	25	26	28
10	21	25	26	28
11	19	24	27	29
12	20	23	25	30
13	19	21	25	31
14	18	21	25	29
15	21	21	24	31
16	19	21	25	35
17	17	22	24	33
18	22	21	25	34
19	18	21	22	33
20	18	19	23	35
21	21	18	24	34
22	15	19	25	35
23	14	18	25	33
24	16	20	21	34
25	18	16	22	32
26	15	17	24	33
27	13	16	22	33
28	15	17	23	37
29	17	18	25	35
30	12	17	22	36
31	12	14	24	35
32	15	14	22	37
33	11	15	24	35
34	15	15	19	37
35	14	15	16	36
36	12	15	18	37
37	13	15	17	37
38	13	13	19	38
39	10	13	20	36
40	10	12	16	36
41	6	12	17	41
42	7	12	18	41
43	5	11	19	40
44	6	10	17	38
45	9	11	14	39
46	7	12	15	40
47	6	12	17	39
48	7	12	15	41
49	9	12	17	41
50	8	11	16	42

## Sheet: A3
t	λ=0.0001	λ=0.0004	λ=0.0007	λ=0.0010
1	33	33	30	32
2	32	32	33	33
3	35	31	32	34
4	31	34	34	34
5	29	30	38	35
6	27	35	38	34
7	29	31	35	36
8	25	30	34	42
9	26	35	38	36
10	26	31	39	37
11	30	35	35	40
12	31	31	35	42
13	29	34	35	39
14	23	31	34	41
15	24	35	39	41
16	20	30	38	40
17	25	35	47	47
18	22	35	43	47
19	23	34	43	48
20	25	32	45	47
21	20	35	41	43
22	26	32	43	50
23	25	30	43	50
24	20	33	45	50
25	18	31	47	47
26	17	30	42	52
27	20	34	44	51
28	16	34	44	55
29	16	33	48	52
30	20	33	50	52
31	13	32	55	54
32	13	33	53	53
33	11	32	61	56
34	14	35	56	62
35	12	34	56	62
36	14	34	62	62
37	12	31	62	58
38	12	35	62	58
39	7	35	65	63
40	7	32	63	59
41	10	34	61	60
42	8	32	66	75
43	7	33	67	72
44	9	32	67	75
45	8	31	68	69
46	7	31	69	66
47	6	33	66	68
48	8	34	65	67
49	7	31	67	66
50	8	30	66	75

## Sheet: A4
t	λ=0.0001	λ=0.0004	λ=0.0007	λ=0.0010
1	42	40	40	42
2	42	39	44	46
3	42	44	43	45
4	38	40	45	43
5	42	44	41	43
6	43	43	44	51
7	38	42	49	49
8	34	46	47	53
9	35	39	48	53
10	37	41	47	53
11	34	42	51	61
12	36	45	52	57
13	28	49	53	59
14	28	50	57	58
15	30	49	58	59
16	26	48	54	56
17	29	47	54	62
18	28	52	56	65
19	26	48	57	63
20	31	46	58	65
21	25	46	60	63
22	20	51	60	63
23	26	47	60	65
24	25	50	58	71
25	21	52	61	71
26	25	55	64	71
27	20	57	64	71
28	21	54	68	71
29	25	55	66	71
30	23	53	66	78
31	15	67	67	73
32	17	67	66	77
33	18	64	76	73
34	16	61	77	74
35	19	67	74	80
36	14	61	77	85
37	17	61	76	86
38	17	69	79	84
39	8	75	83	85
40	10	77	83	85
41	13	68	78	88
42	13	79	81	91
43	8	78	83	89
44	12	80	84	92
45	7	75	87	88
46	12	70	88	92
47	13	78	86	89
48	10	72	87	92
49	13	73	88	91
50	10	80	87	87
