# Supplementary material for: Critical and steady-state characteristics of delay propagation in an airport network
Source: PLoS One. 2023 Jul 7;18(7):e0288200. doi: 10.1371/journal.pone.0288200 (PMC10328311; doi:10.1371/journal.pone.0288200)
Supplement: S3 Table — Statistics on the change of the number of delayed airports over time in the four virtual airport networks A1, A2, A3, and A4 with different initial delayed airports. (XLSX) [file pone.0288200.s003.xlsx]

## Sheet: Sheet1
t	i=15	i=12	i=9	i=6
1	21	16	14	10
2	20	14	14	4
3	18	15	9	9
4	17	13	14	9
5	13	16	10	8
6	24	21	16	7
7	21	22	16	8
8	19	15	14	11
9	24	15	10	11
10	20	19	10	8
11	23	19	12	8
12	20	20	11	9
13	22	15	10	7
14	24	19	12	12
15	23	13	10	5
16	25	19	16	8
17	23	19	10	7
18	23	19	15	9
19	23	17	15	8
20	26	20	12	10
21	24	16	14	7
22	22	18	13	9
23	25	22	17	10
24	32	22	16	13
25	27	23	16	15
26	28	20	19	8
27	31	25	19	11
28	30	26	20	10
29	23	24	18	10
30	29	22	17	13
31	32	27	19	10
32	28	20	15	11
33	39	34	25	17
34	35	32	20	15
35	36	27	23	15
36	38	31	23	17
37	31	29	19	14
38	37	29	22	14
39	28	26	18	13
40	35	27	20	14
41	36	23	21	12
42	38	31	25	12
43	35	28	24	17
44	28	28	21	13
45	38	29	24	14
46	34	25	23	15
47	40	29	22	15
48	37	30	22	13
49	34	32	25	16
50	40	31	24	13
51	38	33	26	14
52	41	32	25	15
53	39	34	27	16
54	40	36	24	15
55	42	34	26	17
56	44	33	27	15
57	43	36	26	18
58	43	38	28	19
59	44	37	29	22
60	46	39	28	21
61	46	40	30	20
62	43	39	31	23
63	42	40	33	25
64	41	41	32	26
65	40	39	33	27
66	43	42	34	26
67	43	43	35	29
68	45	42	36	28
69	44	44	38	26
70	44	40	39	28
71	42	46	42	27
72	45	40	41	29
73	45	44	43	30
74	41	45	43	31
75	40	42	46	32
76	44	41	43	33
77	46	45	46	33
78	45	46	43	34
79	40	46	40	34
80	40	44	44	35
81	43	40	40	36
82	41	40	42	34
83	40	46	45	35
84	45	46	40	37
85	43	41	44	38
86	41	44	40	39
87	40	42	44	40
88	41	41	41	41
89	45	46	46	42
90	45	43	40	41
91	42	41	46	43
92	46	40	41	44
93	40	44	40	43
94	44	44	42	45
95	44	46	43	43
96	41	40	45	43
97	43	42	42	42
98	42	41	42	46
99	46	45	45	45
100	45	46	45	42
