# Supplementary material for: Critical and steady-state characteristics of delay propagation in an airport network
Source: PLoS One. 2023 Jul 7;18(7):e0288200. doi: 10.1371/journal.pone.0288200 (PMC10328311; doi:10.1371/journal.pone.0288200)
Supplement: S4 Table — Influence of λ of A1 network on the delay propagation scale. (XLSX) [file pone.0288200.s004.xlsx]

## Sheet: Sheet1
t	λ=0.0004	λ=0.0006	λ=0.0008	λ=0.001
1	17	17	18	18
2	17	16	22	21
3	16	16	20	21
4	17	16	21	21
5	18	18	19	21
6	18	18	20	27
7	15	17	15	27
8	17	19	22	24
9	15	18	23	26
10	15	18	25	28
11	18	19	23	25
12	15	17	26	24
13	19	18	22	23
14	19	18	25	25
15	20	20	28	26
16	17	18	25	28
17	20	18	24	30
18	20	18	26	26
19	20	18	24	30
20	20	20	22	26
21	16	18	23	29
22	17	20	25	27
23	16	19	31	30
24	19	20	32	34
25	19	23	28	35
26	19	19	28	33
27	18	21	33	32
28	23	25	26	32
29	19	19	33	33
30	20	25	33	30
31	18	21	26	35
32	17	19	32	34
33	20	20	30	39
34	21	20	36	38
35	24	20	31	44
36	24	25	30	35
37	20	19	32	36
38	25	21	34	39
39	22	23	33	41
40	22	21	32	34
41	20	27	30	44
42	22	25	33	36
43	19	25	33	35
44	28	27	36	41
45	25	23	30	36
46	25	28	36	35
47	23	23	33	39
48	25	27	35	35
49	23	23	31	34
50	27	26	33	43
51	24	22	37	46
52	27	26	38	44
53	27	30	33	39
54	24	30	36	39
55	28	29	36	41
56	24	33	37	47
57	28	28	39	40
58	24	33	38	39
59	28	32	37	43
60	25	31	40	40
61	29	26	40	43
62	26	34	38	42
63	25	31	40	47
64	25	32	39	43
65	28	33	40	40
66	25	33	41	40
67	27	34	36	42
68	28	34	36	47
69	27	33	38	38
70	28	31	36	47
71	29	34	36	42
72	31	30	36	43
73	26	36	38	43
74	29	36	40	41
75	28	35	37	40
76	27	31	37	44
77	30	36	39	42
78	31	31	37	40
79	26	31	41	46
80	29	33	38	42
81	27	36	37	41
82	29	31	40	46
83	28	32	40	42
84	30	32	41	45
85	30	33	40	41
86	32	33	36	43
87	30	32	40	45
88	27	35	36	44
89	32	33	39	47
90	30	35	40	41
91	29	31	41	44
92	27	32	40	47
93	30	30	38	38
94	29	36	37	46
95	31	35	36	44
96	27	35	39	42
97	32	35	36	47
98	31	31	36	42
99	27	32	37	44
100	28	31	39	44
