# Supplementary material for: Critical and steady-state characteristics of delay propagation in an airport network
Source: PLoS One. 2023 Jul 7;18(7):e0288200. doi: 10.1371/journal.pone.0288200 (PMC10328311; doi:10.1371/journal.pone.0288200)
Supplement: S5 Table — Statistics of airport delay percentages with different degree values in four virtual airport networks. (XLSX) [file pone.0288200.s005.xlsx]

## Sheet: Sheet1
degree value of node in A1 network	Proportion of delayed nodes	degree value of node in A2 network	Proportion of delayed nodes	degree value of node in A3 network	Proportion of delayed nodes	degree value of node in A4 network	Proportion of delayed nodes
19	1	15	0.93	22	1	37	1
17	0.85	14	0.89	20	1	17	1
15	0.84	13	0.86	19	1	16	0.93
13	0.82	11	0.77	18	0.93	15	0.92
12	0.76	9	0.76	17	0.96	14	0.85
11	0.71	8	0.68	15	0.94	13	0.81
9	0.73	7	0.75	13	0.88	12	0.82
7	0.68	6	0.62	12	0.83	11	0.8
6	0.66	5	0.69	11	0.81	10	0.78
4	0.5	4	0.52	9	0.77	9	0.75
3	0.45	3	0.41	8	0.72	8	0.73
2	0.33846	2	0.33333	7	0.7	7	0.72
1	0.22857	1	0.23333	6	0.66	6	0.61
				5	0.65	5	0.68
				4	0.55	4	0.52
				3	0.41286	3	0.39273
				2	0.31429	2	0.31667
				1	0.26545	1	0.2308
