# Supplementary material for: Critical and steady-state characteristics of delay propagation in an airport network
Source: PLoS One. 2023 Jul 7;18(7):e0288200. doi: 10.1371/journal.pone.0288200 (PMC10328311; doi:10.1371/journal.pone.0288200)
Supplement: S6 Table — This table contains a total of 4 sheets, which respectively counted the daily delayed flight information of each airport in the northern airport network of China from February 7th to 10th, 2017. (XLSX) [file pone.0288200.s006.xlsx]

## Sheet: 2017-2-7
Departure	Destination	Flight code	Planned departure time	Actual departure time	Planned arrival time	Actual arrival time
Heihe	Beijing	MF4234	11:50:00	12:40:00	15:55:00	16:45:00
Daqing	Beijing	CZ6213	07:30:00	08:40:00	09:40:00	10:50:00
Daqing	Beijing	MF1880	07:30:00	08:30:00	09:40:00	10:40:00
Daqing	Beijing	MU3619	07:30:00	08:20:00	09:40:00	10:30:00
Daqing	Beijing	CA1686	09:15:00	10:25:00	11:25:00	12:35:00
Daqing	Beijing	ZH1686	09:15:00	11:18:00	11:25:00	13:28:00
Daqing	Beijing	CA1696	16:05:00	18:07:00	18:15:00	20:17:00
Daqing	Beijing	G54471	16:05:00	17:16:00	18:15:00	19:26:00
Daqing	Beijing	SC1696	16:05:00	18:16:00	18:15:00	20:26:00
Daqing	Beijing	ZH1696	16:05:00	17:20:00	18:15:00	19:30:00
Haerbin	Mohe	JR1567	08:35:00	09:34:00	11:55:00	12:54:00
Haerbin	Mohe	JR1565	11:20:00	12:16:00	15:10:00	16:06:00
Haerbin	Mohe	CZ6279	13:50:00	14:59:00	15:40:00	16:49:00
Haerbin	Beijing	MU3621	14:40:00	15:42:00	16:55:00	17:57:00
Haerbin	Beijing	CA1690	15:10:00	16:58:00	17:25:00	19:13:00
Haerbin	Beijing	ZH1690	15:10:00	16:24:00	17:25:00	18:39:00
Haerbin	Beijing	CA1604	15:20:00	16:12:00	17:25:00	18:17:00
Haerbin	Beijing	ZH1604	15:20:00	17:11:00	17:25:00	19:16:00
Haerbin	Beijing	MU2468	15:35:00	17:14:00	17:50:00	19:29:00
Haerbin	Beijing	CA1624	16:05:00	18:16:00	18:15:00	20:26:00
Haerbin	Beijing	ZH1624	16:05:00	17:38:00	18:15:00	19:48:00
Haerbin	Beijing	CZ6203	17:05:00	18:11:00	19:20:00	20:26:00
Haerbin	Beijing	MU2718	17:05:00	18:11:00	19:20:00	20:26:00
Haerbin	Baotou	G52759K	07:30:00	10:28:00	13:35:00	16:33:00
Haerbin	Tongliao	GJ8754	19:30:00	20:23:00	20:50:00	21:43:00
Haerbin	Tongliao	FM9548	20:40:00	22:38:00	21:50:00	23:48:00
Haerbin	Tongliao	MU9548	20:40:00	22:47:00	21:50:00	23:57:00
Haerbin	Shenyang	CZ6762	16:50:00	17:50:00	17:45:00	18:45:00
Haerbin	Dalian	MU5612	19:35:00	20:27:00	21:20:00	22:12:00
Haerbin	Weihai	CZ6263	12:00:00	14:06:00	13:50:00	15:56:00
Haerbin	Weihai	CA1788	12:55:00	15:21:00	14:50:00	17:16:00
Haerbin	Weihai	SC1788	12:55:00	14:45:00	14:50:00	16:40:00
Haerbin	Weihai	ZH1788	12:55:00	13:50:00	14:50:00	15:45:00
Haerbin	Weihai	CA1788	13:05:00	14:44:00	14:50:00	16:29:00
Haerbin	Weihai	SC1788	13:05:00	13:55:00	14:50:00	15:40:00
Haerbin	Weihai	ZH1788	13:05:00	14:46:00	14:50:00	16:31:00
Changchun	Baotou	EU2772	13:10:00	15:25:00	15:35:00	17:50:00
Changchun	Baotou	G52615C	14:30:00	17:08:00	22:55:00	1900-01-01 01:33:00
Changchun	Tongliao	9H8336	19:10:00	21:28:00	20:00:00	22:18:00
Changchun	Weihai	GJ8944	11:50:00	14:11:00	13:40:00	16:01:00
Changchun	Weihai	GJ8944	11:55:00	13:16:00	13:45:00	15:06:00
Changchun	Weihai	FM9354	14:30:00	16:22:00	16:05:00	17:57:00
Changchun	Weihai	MU9354	14:30:00	16:14:00	16:05:00	17:49:00
Changchun	Jinan	CZ6441	07:50:00	09:26:00	10:00:00	11:36:00
Changchun	Jinan	CA4958	12:55:00	14:16:00	15:10:00	16:31:00
Changchun	Jinan	G54958	12:55:00	14:33:00	15:10:00	16:48:00
Changchun	Jinan	SC4958	12:55:00	15:15:00	15:10:00	17:30:00
Changchun	Jinan	3U8800	15:15:00	18:14:00	17:20:00	20:19:00
Changchun	Jinan	CA8404	16:10:00	19:04:00	18:20:00	21:14:00
Changchun	Jinan	SC8404	16:10:00	19:03:00	18:20:00	21:13:00
Changchun	Jinan	HU7728	16:50:00	19:47:00	19:00:00	21:57:00
Changchun	Jinan	MU5280	17:15:00	19:18:00	19:15:00	21:18:00
Changchun	Beijing	CZ6143	07:30:00	10:29:00	09:25:00	12:24:00
Changchun	Beijing	MF1824	07:30:00	08:33:00	09:25:00	10:28:00
Changchun	Beijing	MF1824	07:40:00	10:01:00	09:45:00	12:06:00
Changchun	Beijing	CZ6143	07:40:00	08:37:00	09:45:00	10:42:00
Changchun	Beijing	CA1662	08:00:00	09:45:00	09:55:00	11:40:00
Changchun	Beijing	CA1662	08:00:00	10:45:00	10:00:00	12:45:00
Changchun	Beijing	ZH1662	08:00:00	09:27:00	09:55:00	11:22:00
Changchun	Beijing	ZH1662	08:00:00	10:01:00	10:00:00	12:01:00
Changchun	Beijing	CZ6145	08:25:00	09:20:00	10:25:00	11:20:00
Changchun	Beijing	MF1826	08:25:00	10:47:00	10:25:00	12:47:00
Changchun	Beijing	CA1610	10:45:00	13:43:00	12:45:00	15:43:00
Changchun	Beijing	ZH1610	10:45:00	12:12:00	12:45:00	14:12:00
Changchun	Beijing	CZ6149	15:30:00	16:30:00	17:30:00	18:30:00
Changchun	Beijing	MF1830	15:30:00	17:17:00	17:30:00	19:17:00
Changchun	Beijing	CA1650	15:45:00	17:41:00	18:00:00	19:56:00
Changchun	Beijing	ZH1650	15:45:00	17:44:00	18:00:00	19:59:00
Changchun	Beijing	CA1630	17:30:00	20:04:00	19:20:00	21:54:00
Changchun	Beijing	ZH1630	17:30:00	18:54:00	19:20:00	20:44:00
Changchun	Beijing	CZ6185	18:30:00	20:22:00	20:25:00	22:17:00
Changchun	Beijing	MF4573	18:30:00	20:41:00	20:25:00	22:36:00
Changchun	Beijing	MF1854	19:40:00	22:01:00	21:45:00	1900-01-01 00:06:00
Changchun	Beijing	CZ6179	19:40:00	22:31:00	21:45:00	1900-01-01 00:36:00
Changchun	Beijing	CZ6179	20:05:00	21:30:00	22:05:00	23:30:00
Changchun	Beijing	MF1854	20:05:00	22:12:00	22:05:00	1900-01-01 00:12:00
Changchun	Beijing	CA1648	21:25:00	22:19:00	23:25:00	1900-01-01 00:19:00
Changchun	Beijing	ZH1648	21:25:00	23:18:00	23:25:00	1900-01-01 01:18:00
Tonghua	Beijing	CA1638	10:00:00	11:02:00	11:40:00	12:42:00
Tonghua	Beijing	CA1638	10:00:00	11:46:00	11:50:00	13:36:00
Tonghua	Beijing	ZH1638	10:00:00	11:37:00	11:40:00	13:17:00
Tonghua	Beijing	ZH1638	10:00:00	12:22:00	11:50:00	14:12:00
Tonghua	Qingdao	MU5622	17:25:00	18:30:00	18:25:00	19:30:00
Yanji	Baotou	G52871L	09:40:00	12:35:00	19:35:00	22:30:00
Yanji	Beijing	CZ6151	07:20:00	09:29:00	09:35:00	11:44:00
Yanji	Beijing	MF1832	07:20:00	08:31:00	09:35:00	10:46:00
Yanji	Beijing	MU3141	07:20:00	08:59:00	09:35:00	11:14:00
Yanji	Beijing	CA1616	16:50:00	19:14:00	19:15:00	21:39:00
Yanji	Beijing	ZH1616	16:50:00	18:26:00	19:15:00	20:51:00

## Sheet: 2017-2-8
Departure	Destination	Flight code	Planned departure time	Actual departure time	Planned arrival time	Actual arrival time
Mohe	Beijing	CZ6280	16:40:00	18:08:00	21:10:00	22:38:00
Mohe	Haerbin	JR1568	12:25:00	14:26:00	15:25:00	17:26:00
Mohe	Haerbin	JR1566	15:40:00	18:04:00	19:30:00	21:54:00
Mohe	Haerbin	CZ6280	16:40:00	19:27:00	18:15:00	21:02:00
Baotou	Beijing	CA1108	15:35:00	18:25:00	17:10:00	20:00:00
Baotou	Beijing	MU3782	08:35:00	09:25:00	09:50:00	10:40:00
Baotou	Beijing	KN2906	07:50:00	10:41:00	09:15:00	12:06:00
Baotou	Beijing	CA1136	08:25:00	10:50:00	09:45:00	12:10:00
Baotou	Beijing	ZH1136	08:25:00	10:54:00	09:45:00	12:14:00
Baotou	Beijing	KN5985	10:20:00	13:09:00	11:45:00	14:34:00
Baotou	Beijing	HU7126	11:30:00	12:51:00	12:55:00	14:16:00
Baotou	Beijing	CA1122	12:20:00	14:57:00	13:45:00	16:22:00
Baotou	Beijing	ZH1122	12:20:00	13:43:00	13:45:00	15:08:00
Baotou	Beijing	KN2908	16:10:00	18:43:00	17:35:00	20:08:00
Baotou	Beijing	HU7126	21:25:00	22:15:00	22:50:00	23:40:00
Baotou	Beijing	CA1108	22:40:00	1900-01-01 01:01:00	23:55:00	1900-01-01 02:16:00
Baotou	Beijing	ZH1108	22:40:00	1900-01-01 00:16:00	23:55:00	1900-01-01 01:31:00
Baotou	Beijing	CA1108	22:45:00	1900-01-01 00:59:00	00:20:00	02:34:00
Baotou	Beijing	ZH1108	22:45:00	1900-01-01 00:20:00	00:20:00	01:55:00
Baotou	Beijing	JD5118	23:40:00	1900-01-01 01:17:00	01:05:00	02:42:00
Baotou	Changchun	G52837I	09:35:00	12:15:00	16:15:00	18:55:00
Baotou	Changchun	EU2771	10:05:00	12:31:00	12:15:00	14:41:00
Baotou	Changchun	G52837I	10:35:00	11:34:00	16:15:00	17:14:00
Baotou	Dalian	CA5890	15:40:00	17:23:00	19:05:00	20:48:00
Baotou	Dalian	G52802	15:40:00	18:32:00	19:05:00	21:57:00
Baotou	Dalian	SC2802	15:40:00	16:41:00	19:05:00	20:06:00
Baotou	Dalian	CA5890	16:20:00	18:59:00	19:35:00	22:14:00
Baotou	Dalian	G52802	16:20:00	18:53:00	19:35:00	22:08:00
Baotou	Dalian	SC2802	16:20:00	18:57:00	19:35:00	22:12:00
Baotou	Dalian	3U2049	19:55:00	22:12:00	22:00:00	1900-01-01 00:17:00
Baotou	Dalian	CA5887	19:55:00	22:49:00	22:00:00	1900-01-01 00:54:00
Baotou	Dalian	G52761	19:55:00	22:22:00	22:00:00	1900-01-01 00:27:00
Baotou	Dalian	MU1813	19:55:00	21:49:00	22:00:00	23:54:00
Baotou	Dalian	SC2761	19:55:00	21:10:00	22:00:00	23:15:00
Baotou	Dalian	3U2049	20:10:00	22:08:00	22:00:00	23:58:00
Baotou	Dalian	CA5887	20:10:00	23:00:00	22:00:00	1900-01-01 00:50:00
Baotou	Dalian	G52761	20:10:00	21:45:00	22:00:00	23:35:00
Baotou	Dalian	MU1813	20:10:00	22:06:00	22:00:00	23:56:00
Baotou	Dalian	SC2761	20:10:00	21:40:00	22:00:00	23:30:00
Baotou	Dalian	3U2049	22:10:00	23:59:00	00:05:00	01:54:00
Baotou	Dalian	CA5887	22:10:00	1900-01-01 00:01:00	00:05:00	01:56:00
Baotou	Dalian	G52761	22:10:00	1900-01-01 00:57:00	00:05:00	02:52:00
Baotou	Dalian	MU1813	22:10:00	23:52:00	00:05:00	01:47:00
Baotou	Dalian	SC2761	22:10:00	1900-01-01 00:14:00	00:05:00	02:09:00
Baotou	Daqing	MU3723	10:20:00	11:37:00	12:10:00	13:27:00
Baotou	Dandong	CA5321	09:35:00	10:45:00	11:20:00	12:30:00
Baotou	Handan	CA2561	11:20:00	13:47:00	12:35:00	15:02:00
Baotou	Jining	G54301	07:15:00	08:34:00	08:45:00	10:04:00
Baotou	Taiyuan	G52865	08:00:00	09:14:00	08:55:00	10:09:00
Baotou	Taiyuan	SC2865	08:00:00	10:19:00	08:55:00	11:14:00
Baotou	Taiyuan	G52865	08:10:00	09:38:00	09:20:00	10:48:00
Baotou	Taiyuan	SC2865	08:10:00	09:04:00	09:20:00	10:14:00
Baotou	Tianjin	BK1159	09:35:00	11:45:00	11:00:00	13:10:00
Baotou	Tianjin	G52847	09:35:00	11:08:00	11:00:00	12:33:00
Baotou	Tianjin	SC2847	09:35:00	11:54:00	11:00:00	13:19:00
Baotou	Tianjin	BK1159	10:35:00	13:15:00	11:55:00	14:35:00
Baotou	Tianjin	G52847	10:35:00	12:20:00	11:55:00	13:40:00
Baotou	Tianjin	SC2847	10:35:00	11:38:00	11:55:00	12:58:00
Baotou	Tianjin	JR1609	13:55:00	16:10:00	15:45:00	18:00:00
Baotou	Tianjin	JR1609	15:05:00	16:09:00	16:55:00	17:59:00
Baotou	Tianjin	GS7908	15:20:00	16:48:00	16:50:00	18:18:00
Baotou	Tianjin	3U2091	18:40:00	20:36:00	20:10:00	22:06:00
Baotou	Tianjin	BK1157	18:40:00	21:37:00	20:10:00	23:07:00
Baotou	Tianjin	G52841	18:40:00	20:14:00	20:10:00	21:44:00
Baotou	Tianjin	SC2841	18:40:00	21:08:00	20:10:00	22:38:00
Baotou	Tianjin	3U2091	18:45:00	21:19:00	20:15:00	22:49:00
Baotou	Tianjin	BK1157	18:45:00	21:29:00	20:15:00	22:59:00
Baotou	Tianjin	G52841	18:45:00	21:41:00	20:15:00	23:11:00
Baotou	Tianjin	SC2841	18:45:00	21:11:00	20:15:00	22:41:00
Baotou	Tianjin	3U2091	18:50:00	20:05:00	20:20:00	21:35:00
Baotou	Tianjin	BK1157	18:50:00	21:35:00	20:20:00	23:05:00
Baotou	Tianjin	G52841	18:50:00	21:24:00	20:20:00	22:54:00
Baotou	Tianjin	SC2841	18:50:00	20:59:00	20:20:00	22:29:00
Tongliao	Dalian	G52804	13:20:00	14:59:00	14:30:00	16:09:00
Tongliao	Dalian	SC2804	13:20:00	15:02:00	14:30:00	16:12:00
Shenyang	Beijing	CZ6115	07:10:00	08:20:00	08:55:00	10:05:00
Shenyang	Beijing	MF1796	07:10:00	09:14:00	08:55:00	10:59:00
Shenyang	Beijing	MF1782	08:00:00	09:06:00	09:45:00	10:51:00
Shenyang	Beijing	CZ6101	08:00:00	09:45:00	09:45:00	11:30:00
Shenyang	Beijing	CA1602	09:35:00	10:57:00	11:20:00	12:42:00
Shenyang	Beijing	ZH1602	09:35:00	11:56:00	11:20:00	13:41:00
Shenyang	Beijing	CZ6103	10:00:00	10:57:00	11:40:00	12:37:00
Shenyang	Beijing	MF1784	10:00:00	12:20:00	11:40:00	14:00:00
Shenyang	Beijing	CA1652	11:20:00	13:48:00	12:55:00	15:23:00
Shenyang	Beijing	CA1652	11:20:00	12:11:00	13:00:00	13:51:00
Shenyang	Beijing	CA1652	11:20:00	12:59:00	13:10:00	14:49:00
Shenyang	Beijing	ZH1652	11:20:00	13:30:00	12:55:00	15:05:00
Shenyang	Beijing	ZH1652	11:20:00	14:12:00	13:00:00	15:52:00
Shenyang	Beijing	ZH1652	11:20:00	12:16:00	13:10:00	14:06:00
Shenyang	jining	EU2710	13:10:00	15:04:00	15:30:00	17:24:00
Shenyang	jining	FM9554	19:25:00	21:38:00	21:40:00	23:53:00
Shenyang	jining	MU9554	19:25:00	21:52:00	21:40:00	1900-01-01 00:07:00
Shenyang	Yantai	MU5568	09:40:00	12:04:00	11:15:00	13:39:00
Shenyang	Yantai	CA3515	10:30:00	11:33:00	11:55:00	12:58:00
Shenyang	Yantai	KY9717	10:30:00	12:12:00	11:55:00	13:37:00
Shenyang	Yantai	SC9717	10:30:00	13:03:00	11:55:00	14:28:00
Shenyang	Yantai	ZH9717	10:30:00	12:42:00	11:55:00	14:07:00
Shenyang	Yantai	A67132	18:25:00	19:45:00	19:55:00	21:15:00
Shenyang	Yantai	JD5173	21:15:00	23:59:00	22:45:00	1900-01-01 01:29:00
Shenyang	Chifeng	GS6696	18:20:00	21:19:00	19:35:00	22:34:00
Shenyang	Qingdao	CZ6311	08:05:00	10:12:00	09:40:00	11:47:00
Shenyang	Qingdao	CZ6239	09:00:00	11:21:00	10:45:00	13:06:00
Shenyang	Qingdao	CA4726	09:15:00	11:32:00	10:55:00	13:12:00
Shenyang	Qingdao	SC4726	09:15:00	12:05:00	10:55:00	13:45:00
Shenyang	Qingdao	CZ6367	10:00:00	11:01:00	11:50:00	12:51:00
Shenyang	Qingdao	BK2770	12:40:00	14:05:00	14:20:00	15:45:00
Shenyang	Qingdao	MU5482	12:55:00	14:31:00	14:55:00	16:31:00
Shenyang	Qingdao	MF8030	16:30:00	18:05:00	18:00:00	19:35:00
Shenyang	Qingdao	CZ5008	16:30:00	18:31:00	18:00:00	20:01:00
Shenyang	Qingdao	CA4716	18:15:00	19:25:00	19:45:00	20:55:00
Shenyang	Qingdao	G54716	18:15:00	19:05:00	19:45:00	20:35:00
Shenyang	Qingdao	SC4716	18:15:00	20:03:00	19:45:00	21:33:00
Shenyang	Qingdao	TV6764	18:15:00	20:35:00	19:45:00	22:05:00
Shenyang	Qingdao	QW9780	22:35:00	1900-01-01 01:27:00	00:10:00	03:02:00
Shenyang	Taiyuan	EU2285	10:25:00	12:11:00	12:30:00	14:16:00
Shenyang	Taiyuan	3U8850	12:35:00	13:58:00	14:30:00	15:53:00
Shenyang	Taiyuan	BK2994	12:40:00	15:08:00	14:50:00	17:18:00
Shenyang	Taiyuan	HU7330	19:00:00	20:24:00	21:00:00	22:24:00
Dalian	Jinan	CZ6449	07:20:00	09:31:00	08:40:00	10:51:00
Dalian	Jinan	CA8961	07:25:00	10:06:00	08:40:00	11:21:00
Dalian	Jinan	G54450	07:25:00	08:21:00	08:40:00	09:36:00
Dalian	Jinan	SC8961	07:25:00	09:05:00	08:40:00	10:20:00
Dalian	Jinan	ZH4661	07:25:00	10:14:00	08:40:00	11:29:00
Dalian	Jinan	CA4915	09:40:00	11:47:00	11:00:00	13:07:00
Dalian	Jinan	G54915	09:40:00	11:07:00	11:00:00	12:27:00
Dalian	Jinan	SC4915	09:40:00	12:02:00	11:00:00	13:22:00
Dalian	Jinan	MF8036	12:10:00	13:35:00	13:45:00	15:10:00
Dalian	Jinan	CZ5012	12:10:00	14:36:00	13:45:00	16:11:00
Dalian	Jinan	3U8812	13:40:00	14:42:00	14:45:00	15:47:00
Dalian	Jinan	CZ6449	15:50:00	18:44:00	17:00:00	19:54:00
Dalian	Jinan	CA8724	16:35:00	19:07:00	17:50:00	20:22:00
Dalian	Jinan	G58724	16:35:00	18:45:00	17:50:00	20:00:00
Dalian	Jinan	SC8724	16:35:00	19:05:00	17:50:00	20:20:00
Dalian	Jinan	TV6832	16:35:00	18:03:00	17:50:00	19:18:00
Dalian	Chaoyang	MU5641	13:55:00	15:00:00	15:00:00	16:05:00
Dalian	Chaoyang	MU5641	14:00:00	15:25:00	15:00:00	16:25:00

## Sheet: 2017-2-9
Departure	Destination	Flight code	Planned departure time	Actual departure time	Planned arrival time	Actual arrival time
Jining	Herbin	G52826L	09:10:00	11:57:00	18:45:00	21:32:00
Jining	Herbin	G52894I	09:10:00	12:06:00	18:45:00	21:41:00
Jining	Herbin	FM9173	13:45:00	16:36:00	16:35:00	19:26:00
Jining	Herbin	MU9173	13:45:00	15:13:00	16:35:00	18:03:00
Yantai	Baotou	CA4851	07:20:00	09:12:00	08:50:00	10:42:00
Yantai	Baotou	SC4851	07:20:00	10:17:00	08:50:00	11:47:00
Yantai	Baotou	MU5184	07:45:00	10:38:00	09:20:00	12:13:00
Yantai	Baotou	CA1586	08:25:00	09:35:00	09:45:00	10:55:00
Yantai	Baotou	CA1586	08:25:00	10:58:00	09:50:00	12:23:00
Yantai	Baotou	SC1586	08:25:00	09:36:00	09:45:00	10:56:00
Yantai	Baotou	SC1586	08:25:00	09:53:00	09:50:00	11:18:00
Yantai	Baotou	ZH1586	08:25:00	09:32:00	09:45:00	10:52:00
Yantai	Baotou	ZH1586	08:25:00	09:44:00	09:50:00	11:09:00
Yantai	Baotou	CA1546	11:20:00	12:42:00	12:50:00	14:12:00
Yantai	Baotou	SC1546	11:20:00	12:53:00	12:50:00	14:23:00
Yantai	Baotou	ZH1546	11:20:00	13:13:00	12:50:00	14:43:00
Yantai	Baotou	SC4853	12:35:00	14:57:00	14:05:00	16:27:00
Yantai	Baotou	MU5135	19:15:00	21:11:00	20:55:00	22:51:00
Yantai	Baotou	MU5135	19:20:00	20:57:00	21:00:00	22:37:00
Yantai	Baotou	MU278	19:55:00	21:28:00	21:35:00	23:08:00
Yantai	Baotou	SC4855	19:55:00	21:42:00	21:25:00	23:12:00
Yantai	Baotou	CA1594	22:30:00	1900-01-01 00:19:00	23:55:00	1900-01-01 01:44:00
Yantai	Baotou	SC1594	22:30:00	23:33:00	23:55:00	1900-01-01 00:58:00
Yantai	Dandong	FM9573	15:55:00	17:20:00	16:45:00	18:10:00
Yantai	Dandong	MU9573	15:55:00	17:17:00	16:45:00	18:07:00
Yantai	Beijing	CA4851	07:20:00	10:15:00	08:50:00	11:45:00
Yantai	Beijing	SC4851	07:20:00	08:24:00	08:50:00	09:54:00
Yantai	Beijing	MU5184	07:45:00	09:32:00	09:20:00	11:07:00
Yantai	Beijing	CA1586	08:25:00	11:09:00	09:45:00	12:29:00
Yantai	Beijing	CA1586	08:25:00	11:15:00	09:50:00	12:40:00
Yantai	Beijing	SC1586	08:25:00	09:39:00	09:45:00	10:59:00
Yantai	Beijing	SC1586	08:25:00	10:37:00	09:50:00	12:02:00
Yantai	Beijing	ZH1586	08:25:00	11:06:00	09:45:00	12:26:00
Yantai	Beijing	ZH1586	08:25:00	09:15:00	09:50:00	10:40:00
Yantai	Beijing	CA1546	11:20:00	12:44:00	12:50:00	14:14:00
Yantai	Beijing	SC1546	11:20:00	13:00:00	12:50:00	14:30:00
Yantai	Beijing	ZH1546	11:20:00	13:42:00	12:50:00	15:12:00
Yantai	Beijing	SC4853	12:35:00	13:51:00	14:05:00	15:21:00
Yantai	Beijing	MU5135	19:15:00	20:43:00	20:55:00	22:23:00
Jinzhou	Herbin	8L9557	11:05:00	12:00:00	12:25:00	13:20:00
Chifeng	Jinan	G52861P	17:45:00	20:00:00	23:55:00	1900-01-01 02:10:00
Chifeng	Jinan	G52861P	18:20:00	20:08:00	23:55:00	1900-01-01 01:43:00
Chifeng	Tianji	GS7912	10:10:00	11:26:00	11:25:00	12:41:00
Chifeng	Tianji	GS7916	15:35:00	16:25:00	16:50:00	17:40:00
Chifeng	Tianji	MU2084	18:35:00	20:20:00	20:00:00	21:45:00
Chifeng	Zhengzhou	G54364N	17:45:00	19:36:00	12:00:00	13:51:00
Chifeng	Zhengzhou	G54364N	18:20:00	21:12:00	12:00:00	14:52:00
Jinan	Huangshan	GT1076	18:35:00	21:21:00	20:05:00	22:51:00
Jinan	Yantai	G54301	09:40:00	10:55:00	10:45:00	12:00:00
Jinan	Yantai	CA4874	16:35:00	18:39:00	17:35:00	19:39:00
Jinan	Yantai	SC4874	16:35:00	18:31:00	17:35:00	19:31:00
Qingdao	Chifeng	G5264B	15:00:00	16:23:00	21:35:00	22:58:00
Qingdao	Chifeng	G5273A	15:00:00	17:49:00	21:25:00	1900-01-01 00:14:00
Qingdao	Taiyuan	CA4611	07:15:00	09:56:00	09:10:00	11:51:00
Qingdao	Taiyuan	G54611	07:15:00	08:25:00	09:10:00	10:20:00
Qingdao	Taiyuan	SC4611	07:15:00	08:13:00	09:10:00	10:08:00
Qingdao	Taiyuan	MU5507	08:00:00	10:07:00	09:45:00	11:52:00
Qingdao	Taiyuan	CA8441	14:10:00	16:09:00	16:10:00	18:09:00
Qingdao	Taiyuan	SC8441	14:10:00	15:22:00	16:10:00	17:22:00
Qingdao	Taiyuan	TV6821	14:10:00	15:06:00	16:10:00	17:06:00
Qingdao	Tianji	CA4717	06:50:00	09:34:00	08:05:00	10:49:00
Qingdao	Tianji	G54717	06:50:00	08:38:00	08:05:00	09:53:00
Qingdao	Tianji	SC4717	06:50:00	07:47:00	08:05:00	09:02:00
Qingdao	Tianji	CA4825	13:55:00	16:08:00	15:15:00	17:28:00
Qingdao	Tianji	G54825	13:55:00	16:52:00	15:15:00	18:12:00
Qingdao	Tianji	SC4825	13:55:00	16:35:00	15:15:00	17:55:00
Qingdao	Tianji	CA4825	14:30:00	16:36:00	15:45:00	17:51:00
Qingdao	Tianji	G54825	14:30:00	16:17:00	15:45:00	17:32:00
Qingdao	Tianji	SC4825	14:30:00	15:51:00	15:45:00	17:06:00
Qingdao	Tianji	GS7816	16:00:00	18:27:00	17:05:00	19:32:00
Taiyuan	Datong	8L9545	10:40:00	11:31:00	11:40:00	12:31:00
Taiyuan	Datong	3U8531	11:05:00	12:23:00	12:00:00	13:18:00
Taiyuan	Datong	MU5629	20:10:00	22:07:00	21:05:00	23:02:00
Beijing	Weifang	HU7225	08:20:00	10:13:00	09:50:00	11:43:00
Beijing	Anshan	CZ6114	09:55:00	12:17:00	11:25:00	13:47:00
Beijing	Anshan	MF1795	09:55:00	12:24:00	11:25:00	13:54:00
Beijing	Anshan	MU3140	09:55:00	12:46:00	11:25:00	14:16:00
Beijing	Nanyang	G52620I	06:55:00	08:58:00	12:35:00	14:38:00
Beijing	Nanyang	KN5835	07:40:00	10:36:00	09:30:00	12:26:00
Beijing	Nanyang	MU3801	07:40:00	09:09:00	09:30:00	10:59:00
Beijing	Nanyang	G54399H	16:40:00	18:03:00	12:35:00	13:58:00
Beijing	Nanyang	KN5837	19:10:00	20:49:00	21:00:00	22:39:00
Beijing	Nanyang	MU3803	19:10:00	21:05:00	21:00:00	22:55:00
Beijing	Yichun	KN5519	08:20:00	09:33:00	10:45:00	11:58:00
Beijing	Yichun	MU3775	08:20:00	10:40:00	10:45:00	13:05:00
Beijing	Yichun	CZ6267	11:00:00	13:25:00	15:15:00	17:40:00
Zhenzhou	Beijing	CA1332	09:45:00	11:28:00	11:20:00	13:03:00
Zhenzhou	Beijing	ZH1332	09:45:00	11:17:00	11:20:00	12:52:00
Zhenzhou	Beijing	GX8847	10:30:00	11:39:00	12:45:00	13:54:00
Zhenzhou	Beijing	CA1392	17:35:00	20:21:00	19:10:00	21:56:00
Zhenzhou	Beijing	ZH1392	17:35:00	18:51:00	19:10:00	20:26:00
Zhenzhou	Haerbin	HU7301	11:00:00	13:26:00	13:40:00	16:06:00
Zhenzhou	Haerbin	Y87301	11:00:00	12:06:00	13:40:00	14:46:00
Zhenzhou	Haerbin	3U8847	11:05:00	12:45:00	13:55:00	15:35:00
Zhenzhou	Haerbin	CZ6359	13:20:00	15:42:00	16:10:00	18:32:00
Zhenzhou	Haerbin	PN6371	14:20:00	16:09:00	17:20:00	19:09:00
Zhenzhou	Haerbin	3U8584	18:25:00	20:32:00	21:20:00	23:27:00
Zhenzhou	Haerbin	CZ6248	19:55:00	21:31:00	22:45:00	1900-01-01 00:21:00
Zhenzhou	Haerbin	CA3566	20:05:00	21:53:00	22:55:00	1900-01-01 00:43:00
Zhenzhou	Haerbin	KY9754	20:05:00	21:04:00	22:55:00	23:54:00
Zhenzhou	Haerbin	ZH9754	20:05:00	21:06:00	22:55:00	23:56:00
Zhenzhou	Haerbin	MF8055	21:20:00	22:27:00	00:15:00	01:22:00
Zhenzhou	Haerbin	CZ5029	21:20:00	22:31:00	00:15:00	01:26:00
Zhenzhou	Haerbin	CZ6256	22:00:00	22:55:00	00:50:00	01:45:00

## Sheet: 2017-2-10
Departure	Destination	Flight code	Planned departure time	Actual departure time	Planned arrival time	Actual arrival time
Anshan	Beijing	MU3555	12:40:00	13:57:00	14:10:00	15:27:00
Datong	Taiyuan	8L9546	12:20:00	15:02:00	13:10:00	15:52:00
Datong	Taiyuan	3U8532	12:45:00	15:34:00	13:45:00	16:34:00
Datong	Taiyuan	MU5630	21:50:00	23:03:00	22:40:00	23:53:00
Datong	Tianjin	GS6552	13:35:00	14:42:00	15:00:00	16:07:00
Datong	Beijing	CA1120	08:50:00	11:04:00	09:50:00	12:04:00
Datong	Beijing	ZH1120	08:50:00	10:40:00	09:50:00	11:40:00
Datong	Beijing	KN2938	21:05:00	23:34:00	22:00:00	1900-01-01 00:29:00
Datong	Haerbin	CA8757	14:45:00	17:23:00	16:50:00	19:28:00
Datong	Haerbin	SC8757	14:45:00	15:46:00	16:50:00	17:51:00
Huangshan	Beijing	KN5890	16:00:00	18:47:00	18:00:00	20:47:00
Huangshan	Beijing	MU3818	16:00:00	18:23:00	18:00:00	20:23:00
Huangshan	Beijing	CA1552	19:40:00	22:29:00	22:10:00	1900-01-01 00:59:00
Huangshan	Beijing	ZH1552	19:40:00	21:47:00	22:10:00	1900-01-01 00:17:00
Huangshan	Beijing	CA1552	21:15:00	23:32:00	23:25:00	1900-01-01 01:42:00
Huangshan	Beijing	ZH1552	21:15:00	23:07:00	23:25:00	1900-01-01 01:17:00
Huangshan	Jinan	GT1075	16:10:00	17:56:00	17:40:00	19:26:00
Dandong	Beijing	CA1632	19:25:00	22:04:00	21:40:00	1900-01-01 00:19:00
Dandong	Beijing	ZH1632	19:25:00	20:25:00	21:40:00	22:40:00
Weifang	Beijing	HU7226	20:50:00	22:43:00	22:10:00	1900-01-01 00:03:00
Weifang	Changchun	HU7467	09:15:00	10:15:00	10:55:00	11:55:00
Nanyang	Beijing	KN5836	10:15:00	12:16:00	11:50:00	13:51:00
Nanyang	Beijing	MU3802	10:15:00	12:56:00	11:50:00	14:31:00
Nanyang	Beijing	G54377K	19:35:00	22:12:00	08:45:00	11:22:00
Nanyang	Beijing	KN5838	21:50:00	23:54:00	23:30:00	1900-01-01 01:34:00
Nanyang	Beijing	MU3804	21:50:00	22:52:00	23:30:00	1900-01-01 00:32:00
Nanyang	Tianjin	GX8851	11:00:00	12:18:00	12:45:00	14:03:00
Nanyang	Tianjin	G54378K	19:35:00	21:15:00	08:10:00	09:50:00
Nanyang	Tianjin	GS6491	21:25:00	22:34:00	23:05:00	1900-01-01 00:14:00
Yichun	Beijing	KN5520	11:35:00	13:40:00	14:05:00	16:10:00
Yichun	Beijing	MU3776	11:35:00	13:15:00	14:05:00	15:45:00
Yichun	Beijing	CZ6268	17:10:00	19:23:00	21:10:00	23:23:00
Yichun	Shenyang	CZ6331	16:50:00	18:07:00	18:20:00	19:37:00
